# Supplementary material for: Embryological and Clinical Outcomes of Oocytes Retrieved from the Pouch of Douglas During Transvaginal Oocyte Pick-Up
Source: J Clin Med. 2026 Jul 1;15(13):5129. doi: 10.3390/jcm15135129 (PMC13362622; doi:10.3390/jcm15135129)
Supplement: Supplementary file 1 [file jcm-15-05129-s001.zip]

Archive with 1 entries (1 files):
- jcm-4373396-supplementary.pdf
